# Supplementary material for: Beneficial and detrimental fungi within the culturable mycobiome of the Red Sea coral Stylophora pistillata
Source: ISME J. 2025 May 3;19(1):wraf090. doi: 10.1093/ismejo/wraf090 (PMC12090049; doi:10.1093/ismejo/wraf090)
Supplement: Supplementary_Table_S1_third_revision_wraf090 [file supplementary_table_s1_third_revision_wraf090.xlsx]

## Sheet: Sheet1
Phylum	Taxon	Strain No.	GenBank Accession No.
Ascomycota	Alternaria sp.	Ag22_S10_15	PQ567678
Ascomycota	Alternaria sp.	Ag22_S10_16	PQ567679
Ascomycota	Alternaria sp.	Ag22_S10_19	PQ567682
Ascomycota	Alternaria sp.	Ag22_S10_22	PQ567685
Ascomycota	Alternaria sp.	Ag22_S10_23	PQ567686
Ascomycota	Alternaria sp.	Ag22_S10_24	PQ567687
Ascomycota	Alternaria sp.	Ag22_S10_29	PQ567692
Ascomycota	Alternaria sp.	Ag22_S10_30	PQ567693
Ascomycota	Alternaria sp.	Ag22_S10_33	PQ567696
Ascomycota	Alternaria sp.	Ag22_S10_34	PQ567697
Ascomycota	Alternaria sp.	Mr22_S10_141	PQ567804
Ascomycota	Alternaria sp.	Mr22_S10_144	PQ567807
Ascomycota	Alternaria sp.	Mr22_S10_145	PQ567808
Ascomycota	Alternaria sp.	Mr22_S10_149	PQ567812
Ascomycota	Alternaria sp.	Mr22_S10_150	PQ567813
Ascomycota	Aspergillus sp.	Ag22_S10_17	PQ567680
Ascomycota	Aspergillus sp.	Ag22_S10_18	PQ567681
Ascomycota	Aspergillus sp.	Ag22_S10_20	PQ567683
Ascomycota	Aspergillus sp.	Ag22_S10_21	PQ567684
Ascomycota	Aspergillus sp.	Ag22_S10_27	PQ567690
Ascomycota	Aspergillus sp.	Ag22_S10_31	PQ567694
Ascomycota	Aspergillus sp.	Ag22_S40_10	PQ567673
Ascomycota	Aspergillus sp.	Ag23_S10_78	PQ567741
Ascomycota	Aspergillus sp.	Ag23_S10_79	PQ567742
Ascomycota	Aspergillus sp.	Ag23_S10_81	PQ567744
Ascomycota	Aspergillus sp.	Ag23_S10_83	PQ567746
Ascomycota	Aspergillus sp.	Ag23_S40_64	PQ567727
Ascomycota	Aspergillus sp.	Ag23_S40_76	PQ567739
Ascomycota	Aspergillus sp.	Mr22_S10_134	PQ567797
Ascomycota	Aspergillus sp.	Mr22_S10_146	PQ567809
Ascomycota	Aspergillus sp.	Mr22_S10_148	PQ567811
Ascomycota	Aspergillus sp.	Mr23_S10_211	PQ567874
Ascomycota	Aspergillus sp.	Mr23_S10_212	PQ567875
Ascomycota	Aspergillus sp.	Mr23_S10_216	PQ567879
Ascomycota	Aspergillus sp.	Mr23_S40_210	PQ567873
Ascomycota	Aspergillus sp.	Mr22_S40_119	PQ567782
Ascomycota	Aureobasidium sp.	Mr22_S40_127	PQ567790
Ascomycota	Canariomyces sp.	Ag22_S10_25	PQ567688
Ascomycota	Candida sp.	Mr23_S10_213	PQ567876
Ascomycota	Candida sp.	Mr23_S10_214	PQ567877
Ascomycota	Chaetomium sp.	Ag22_S40_12	PQ567675
Ascomycota	Cladosporium sp.	Ag22_S10_28	PQ567691
Ascomycota	Cladosporium sp.	Ag23_S10_77	PQ567740
Ascomycota	Cladosporium sp.	Ag23_S10_80	PQ567743
Ascomycota	Cladosporium sp.	Ag23_S10_82	PQ567745
Ascomycota	Cladosporium sp.	Ag23_S10_85	PQ567748
Ascomycota	Cladosporium sp.	Ag23_S40_58	PQ567721
Ascomycota	Cladosporium sp.	Ag23_S40_59	PQ567722
Ascomycota	Cladosporium sp.	Ag23_S40_67	PQ567730
Ascomycota	Cladosporium sp.	Ag23_S40_70	PQ567733
Ascomycota	Cladosporium sp.	Mr22_S10_135	PQ567798
Ascomycota	Cladosporium sp.	Mr22_S10_137	PQ567800
Ascomycota	Cladosporium sp.	Mr22_S10_138	PQ567801
Ascomycota	Cladosporium sp.	Mr22_S10_140	PQ567803
Ascomycota	Cladosporium sp.	Mr22_S10_142	PQ567805
Ascomycota	Cladosporium sp.	Mr22_S10_143	PQ567806
Ascomycota	Cladosporium sp.	Mr22_S10_151	PQ567814
Ascomycota	Cladosporium sp.	Mr22_S40_120	PQ567783
Ascomycota	Cladosporium sp.	Mr22_S40_121	PQ567784
Ascomycota	Cladosporium sp.	Mr22_S40_122	PQ567785
Ascomycota	Cladosporium sp.	Mr22_S40_123	PQ567786
Ascomycota	Cladosporium sp.	Mr22_S40_124	PQ567787
Ascomycota	Cladosporium sp.	Mr22_S40_125	PQ567788
Ascomycota	Cladosporium sp.	Mr22_S40_126	PQ567789
Ascomycota	Cladosporium sp.	Mr22_S40_128	PQ567791
Ascomycota	Cladosporium sp.	Mr22_S40_129	PQ567792
Ascomycota	Cladosporium sp.	Mr22_S40_130	PQ567793
Ascomycota	Cladosporium sp.	Mr22_S40_131	PQ567794
Ascomycota	Cladosporium sp.	Mr23_S10_187	PQ567850
Ascomycota	Cladosporium sp.	Mr23_S10_188	PQ567851
Ascomycota	Cladosporium sp.	Mr23_S10_217	PQ567880
Ascomycota	Cladosporium sp.	Mr23_S10_218	PQ567881
Ascomycota	Cladosporium sp.	Mr23_S10_223	PQ567886
Ascomycota	Cladosporium sp.	Mr23_S10_228	PQ567891
Ascomycota	Cladosporium sp.	Mr23_S40_193	PQ567856
Ascomycota	Cladosporium sp.	Mr23_S40_197	PQ567860
Ascomycota	Cladosporium sp.	Mr23_S40_199	PQ567862
Ascomycota	Cladosporium sp.	Mr23_S40_201	PQ567864
Ascomycota	Cladosporium sp.	Mr23_S40_207	PQ567870
Ascomycota	Cnidariophoma eilatica	Mr22_S10_139	PQ567802
Ascomycota	Curvularia sp.	Mr23_S10_183	PQ567846
Ascomycota	Exophiala sp.	Ag23_S40_60	PQ567723
Ascomycota	Exophiala sp.	Ag23_S40_61	PQ567724
Ascomycota	Lachancea sp.	Ag22_S40_13	PQ567676
Ascomycota	Neodevriesia sp.	Ag23_S40_63	PQ567726
Ascomycota	Nigrospora sp.	Ag22_S10_26	PQ567689
Ascomycota	Parengyodontium sp.	Ag23_S10_84	PQ567747
Ascomycota	Parengyodontium sp.	Mr23_S10_225	PQ567888
Ascomycota	Penicillium sp.	Ag23_S10_86	PQ567749
Ascomycota	Penicillium sp.	Ag23_S40_65	PQ567728
Ascomycota	Penicillium sp.	Ag23_S40_68	PQ567731
Ascomycota	Penicillium sp.	Ag23_S40_69	PQ567732
Ascomycota	Penicillium sp.	Ag23_S40_71	PQ567734
Ascomycota	Penicillium sp.	Ag23_S40_72	PQ567735
Ascomycota	Penicillium sp.	Ag23_S40_74	PQ567737
Ascomycota	Penicillium sp.	Ag23_S40_75	PQ567738
Ascomycota	Penicillium sp.	Mr22_S10_132	PQ567795
Ascomycota	Penicillium sp.	Mr22_S10_136	PQ567799
Ascomycota	Penicillium sp.	Mr23_S10_184	PQ567847
Ascomycota	Penicillium sp.	Mr23_S10_185	PQ567848
Ascomycota	Penicillium sp.	Mr23_S10_215	PQ567878
Ascomycota	Penicillium sp.	Mr23_S10_219	PQ567882
Ascomycota	Penicillium sp.	Mr23_S10_220	PQ567883
Ascomycota	Penicillium sp.	Mr23_S10_221	PQ567884
Ascomycota	Penicillium sp.	Mr23_S10_224	PQ567887
Ascomycota	Penicillium sp.	Mr23_S10_230	PQ567893
Ascomycota	Penicillium sp.	Mr23_S40_191	PQ567854
Ascomycota	Penicillium sp.	Mr23_S40_192	PQ567855
Ascomycota	Penicillium sp.	Mr23_S40_194	PQ567857
Ascomycota	Penicillium sp.	Mr23_S40_198	PQ567861
Ascomycota	Penicillium sp.	Mr23_S40_204	PQ567867
Ascomycota	Penicillium sp.	Mr23_S40_205	PQ567868
Ascomycota	Penicillium sp.	Mr23_S40_206	PQ567869
Ascomycota	Penicillium sp.	Mr23_S40_208	PQ567871
Ascomycota	Peniophora sp.	Mr23_S10_190	PQ567853
Ascomycota	Phialemonium sp.	Mr23_S10_189	PQ567852
Ascomycota	Preussia sp.	Ag22_S40_14	PQ567677
Ascomycota	Sarocladium sp.	Ag23_S40_62	PQ567725
Ascomycota	Sarocladium sp.	Mr23_S40_202	PQ567865
Ascomycota	Stagonosporopsis sp.	Mr22_S10_133	PQ567796
Ascomycota	Stagonosporopsis sp.	Mr22_S10_147	PQ567810
Ascomycota	Stemphylium sp.	Ag22_S40_11	PQ567674
Ascomycota	Alternaria sp.	S10_231	PQ587968
Ascomycota	Alternaria sp.	S10_232	PQ587969
Ascomycota	Alternaria sp.	S10_233	PQ587970
Ascomycota	Alternaria sp.	S10_234	PQ587971
Ascomycota	Alternaria sp.	S10_235	PQ587972
Ascomycota	Alternaria sp.	S10_236	PQ587973
Ascomycota	Alternaria sp.	S10_237	PQ587974
Ascomycota	Alternaria sp.	S10_238	PQ587975
Ascomycota	Alternaria sp.	S10_239	PQ587976
Ascomycota	Alternaria sp.	S10_240	PQ587977
Ascomycota	Alternaria sp.	S10_241	PQ587978
Ascomycota	Alternaria sp.	S10_242	PQ587979
Ascomycota	Alternaria sp.	S10_243	PQ587980
Ascomycota	Alternaria sp.	S10_244	PQ587981
Ascomycota	Alternaria sp.	S10_245	PQ587982
Ascomycota	Alternaria sp.	S10_246	PQ587983
Ascomycota	Alternaria sp.	S10_247	PQ587984
Ascomycota	Alternaria sp.	S10_248	PQ587985
Ascomycota	Alternaria sp.	S10_249	PQ587986
Ascomycota	Aspergillus sp.	S10_250	PQ587987
Ascomycota	Aspergillus sp.	S10_251	PQ587988
Ascomycota	Aspergillus sp.	S10_252	PQ587989
Ascomycota	Aspergillus sp.	S10_256	PQ587991
Ascomycota	Aspergillus sp.	S10_263	PQ587995
Ascomycota	Aspergillus sp.	S10_257	PQ587992
Ascomycota	Aspergillus sp.	S10_258	PQ587993
Ascomycota	Aspergillus sp.	S10_264	PQ587996
Ascomycota	Aspergillus sp.	S10_265	PQ587997
Ascomycota	Aspergillus sydowii	S10_266	PQ587998
Ascomycota	Aspergillus sp.	S10_267	PQ587999
Ascomycota	Aspergillus sp.	S10_272	PQ588000
Ascomycota	Aspergillus sp.	S10_273	PQ588001
Ascomycota	Aspergillus sp.	S10_274	PQ588002
Ascomycota	Aspergillus sp.	S10_275	PQ588003
Ascomycota	Cladosporium halotolerans	S10_277	PQ588005
Ascomycota	Cladosporium sp.	S10_288	PQ588014
Ascomycota	Cladosporium sp.	S10_289	PQ588015
Ascomycota	Cladosporium sp.	S10_260	PQ587994
Ascomycota	Cladosporium sp.	S10_280	PQ588007
Ascomycota	Cladosporium sp.	S10_281	PQ588008
Ascomycota	Cladosporium sp.	S10_282	PQ588009
Ascomycota	Cladosporium sp.	S10_283	PQ588010
Ascomycota	Cladosporium sp.	S10_284	PQ588011
Ascomycota	Cladosporium sp.	S10_285	PQ588012
Ascomycota	Cladosporium sp.	S10_286	PQ588013
Ascomycota	Cladosporium sp.	S10_290	PQ588016
Ascomycota	Cladosporium sp.	S10_294	PQ588019
Ascomycota	Cladosporium sp.	S10_295	PQ588020
Ascomycota	Cladosporium sp.	S10_297	PQ588021
Ascomycota	Curvularia sp.	S10_298	PQ588022
Ascomycota	Curvularia sp.	S10_299	PQ588023
Ascomycota	Curvularia sp.	S10_300	PQ588024
Ascomycota	Exserohilum sp.	S10_301	PQ588025
Ascomycota	Neodidymelliopsis sp.	S10_302	PQ588026
Ascomycota	Parengyodontium sp.	S10_303	PQ588027
Ascomycota	Penicillium sp.	S10_304	PQ588028
Ascomycota	Penicillium sp.	S10_305	PQ588029
Ascomycota	Penicillium sp.	S10_306	PQ588030
Ascomycota	Penicillium sp.	S10_307	PQ588031
Ascomycota	Penicillium sp.	S10_308	PQ588032
Ascomycota	Peniophora sp.	S10_309	PQ588033
Ascomycota	Purpureocillium sp.	S10_310	PQ588034
Ascomycota	Stachybotrys chlorohalonata	S10_311	PQ588035
Ascomycota	Stemphylium sp.	S10_312	PQ588036
Ascomycota	Stemphylium sp.	S10_313	PQ588037
Ascomycota	Stemphylium sp.	S10_315	PQ588039
Ascomycota	Stemphylium sp.	S10_314	PQ588038
Ascomycota	Stemphylium sp.	S10_316	PQ588040
Ascomycota	Talaromyces sp.	S10_317	PQ588041
Basidiomycota	Athelia sp.	Mr23_S10_222	PQ567885
Basidiomycota	Coriolopsis sp.	Mr23_S40_200	PQ567863
Basidiomycota	Filobasidium sp.	Ag22_S10_32	PQ567695
Basidiomycota	Sporobolomyces sp.	Mr23_S10_226	PQ567889
Basidiomycota	Sporobolomyces sp.	Mr23_S40_196	PQ567859
Basidiomycota	Wallemia sp.	Mr23_S40_209	PQ567872
Mucoromycota	Rhizopus sp.	Mr23_S10_186	PQ567849
	Fungal sp.	Ag23_S10_35	PQ567698
	Fungal sp.	Ag23_S40_66	PQ567729
	Fungal sp.	Ag23_S40_73	PQ567736
	Fungal sp.	Mr23_S10_227	PQ567890
	Fungal sp.	Mr23_S10_229	PQ567892
	Fungal sp.	Mr23_S40_195	PQ567858
	Fungal sp.	Mr23_S40_203	PQ567866
	Fungal sp.	S10_276	PQ588004
	Fungal sp.	S10_255	PQ587990
